# Supplementary material for: LncRNA RARA-AS1 could serve as a novel prognostic biomarker in pan-cancer and promote proliferation and migration in glioblastoma
Source: Sci Rep. 2023 Oct 13;13:17376. doi: 10.1038/s41598-023-44677-4 (PMC10575974; doi:10.1038/s41598-023-44677-4)
Supplement: Supplementary file 2 — Supplementary Legends. [file 41598_2023_44677_MOESM2_ESM.txt]

Supplementary Figure 1 Mutation landscape of RARA-AS1 in pan-cancer.
